# Supplementary material for: Host and viral determinants for efficient SARS-CoV-2 infection of the human lung
Source: Nat Commun. 2021 Jan 8;12:134. doi: 10.1038/s41467-020-20457-w (PMC7794309; doi:10.1038/s41467-020-20457-w)
Supplement: Supplementary file 4 — Source Data [file 41467_2020_20457_MOESM4_ESM.xlsx]

## Sheet: Fig1a-h
	Figure 1a - Calu3 cell lysate
		Heparan sulfate (μg/mL)	Virus genome copy
	SARS-CoV-2	0	861000000	710000000	747000000
		500	258000000	288000000	422000000
	SARS-CoV	0	182000000	169000000	205000000
		500	108000000	65100000	142000000
	Figure 1a - Calu3 supernatant
		Heparan sulfate (μg/mL)	Virus genome copy /mL
	SARS-CoV-2	0	758000000	540000000	869000000
		100	302000000	309000000	342000000
		300	118000000	124000000	154000000
		500	9680000	13800000	72700000
	SARS-CoV	0	79800000	91600000	89100000
		100	10300000	9830000	31900000
		300	2610000	8210000	11800000
		500	11300000	12600000	9310000
	Figure 1b - Caco2 cell lysate
		Heparan sulfate (μg/mL)	Virus genome copy
	SARS-CoV-2	0	1330000000	1120000000	1090000000
		500	557000000	672000000	452000000
	SARS-CoV	0	19300000000	18000000000	23600000000
		500	12500000000	13600000000	16100000000
	Figure 1b - Caco2 supernatant
		Heparan sulfate (μg/mL)	Virus genome copy /mL
	SARS-CoV-2	0	934000000	1240000000	1040000000
		100	541000000	450000000	351000000
		300	103000000	104000000	115000000
		500	17200000	8750	512000
	SARS-CoV	0	7880000000	6000000000	8240000000
		100	1810000000	2070000000	1510000000
		300	221000000	155000000	317000000
		500	60000000	316000000	42100000
	Figure 1d - Calu3 attachment
		Heparan sulfate (μg/mL)	Virus genome copy
	SARS-CoV-2	0	44000000	50700000	53900000
		500	30500000	23100000	24200000
	SARS-CoV	0	30900000	30000000	33800000
		500	20000000	21500000	27400000
	Figure 1d - Caco2 attachment
		Heparan sulfate (μg/mL)	Virus genome copy
	SARS-CoV-2	0	16400000	21600000	14200000
		500	8470000	6700000	8390000
	SARS-CoV	0	62700000	66100000	98500000
		500	51100000	23300000	21700000
	Figure 1e - Calu3 cell lysate
		Heparinase	Virus genome copy
	SARS-CoV-2	M	325000000	303000000	232000000
		I	161000000	150000000	134000000
		III	209000000	242000000	184000000
		I+III	115000000	91400000	57600000
	SARS-CoV	M	43400000	33000000	34800000
		I	21000000	16000000	18600000
		III	32800000	19500000	34400000
		I+III	14100000	23900000	15300000
	Figure 1e - Calu3 supernatant
		Heparinase	Virus genome copy /mL
	SARS-CoV-2	M	108000000	101000000	92200000
		I	44000000	61200000	55800000
		III	39200000	70100000	86400000
		I+III	36200000	5120000	40300000
	SARS-CoV	M	46600000	46600000	59500000
		I	17000000	13100000	16500000
		III	18300000	22500000	29500000
		I+III	24000000	4210000	22200000
	Figure 1f - Caco2 cell lysate
		Heparinase	Virus genome copy
	SARS-CoV-2	M	1800000000	1620000000	1540000000
		I	1080000000	1010000000	806000000
		III	1320000000	1590000000	1100000000
		I+III	783000000	774000000	624000000
	SARS-CoV	M	22600000000	30300000000	27300000000
		I	19300000000	20800000000	21500000000
		III	19200000000	13800000000	20000000000
		I+III	13300000000	20800000000	10400000000
	Figure 1f - Caco2 supernatant
		Heparinase	Virus genome copy /mL
	SARS-CoV-2	M	326000000	374000000	490000000
		I	247000000	233000000	193000000
		III	244000000	395000000	315000000
		I+III	90300000	68900000	62800000
	SARS-CoV	M	13300000000	9300000000	8450000000
		I	7520000000	8040000000	5700000000
		III	5590000000	6730000000	8590000000
		I+III	2470000000	4850000000	6670000000
	Figure 1h - Lung tissue cell lysate
		Heparan sulfate (μg/mL)	Virus genome copy
	SARS-CoV-2	0	32300000	44000000	42700000
		1000	23800000	26400000	22800000
	SARS-CoV	0	5400000	4240000	6240000
		1000	3280000	3740000	2430000

## Sheet: Fig2a-e
	Figure 2a - Calu3 cell lysate
		NA	Virus genome copy
	SARS-CoV-2	-	111000000	124000000	259000000	173000000	256000000	65200000
		+	422000000	267000000	407000000	185000000	149000000	185000000
	SARS-CoV	-	24400000	9200000	8640000	15700000	12000000	14600000
		+	47500000	48500000	41200000	51700000	41200000	32900000
	MERS-CoV	-	216000000	105000000	212000000
		+	39700000	24400000	84400000
	Figure 2a - Calu3 supernatant
		NA	Virus genome copy /mL
	SARS-CoV-2	-	110000000	55800000	138000000	197000000	80200000	26500000
		+	133000000	105000000	217000000	185000000	149000000	185000000
	SARS-CoV	-	10200000	64000000	25300000	61000000	15300000	23200000
		+	186000000	90600000	74500000	85800000	176000000	109000000
	MERS-CoV	-	147000000	162000000	109000000
		+	14300000	13800000	22200000
	Figure 2a - Calu3 Plaque
		NA	PFU /mL
	SARS-CoV-2	-	3750	5750	6750
		+	9250	9750	10300
	SARS-CoV	-	1000	225	550
		+	4000	2750	3750
	MERS-CoV	-	14500	14400	14300
		+	1830	1780	2480
	Figure 2b - Caco2 cell lysate
		NA	Virus genome copy
	SARS-CoV-2	-	151000000	249000000	455000000	135000000	160000000	560000000
		+	1100000000	1700000000	1340000000	1290000000	1650000000	1940000000
	SARS-CoV	-	1090000000	684000000	915000000	558000000	789000000	1340000000
		+	8650000000	11100000000	15600000000	8690000000	15500000000	6860000000
	MERS-CoV	-	32700000000	25300000000	20000000000
		+	35200000000	27500000000	27000000000
	Figure 2b - Caco2 supernatant
		NA	Virus genome copy /mL
	SARS-CoV-2	-	231000000	259000000	204000000	205000000	246000000	244000000
		+	776000000	1000000000	1020000000	933000000	413000000	1360000000
	SARS-CoV	-	1670000000	1480000000	1690000000	1380000000	1610000000	1840000000
		+	9159999000	6770000000	7390000000	8570000000	10600000000	21000000000
	MERS-CoV	-	311000000	548000000	569000000
		+	916000000	532000000	667000000
	Figure 2b - Caco2 Plaque
		NA	PFU /mL
	SARS-CoV-2	-	33800	40000	27500
		+	123000	128000	180000
	SARS-CoV	-	140000	155000	123000
		+	700000	1000000	925000
	MERS-CoV	-	1000000	925000	850000
		+	1150000	1420000	1030000
	Figure 2c - VeroE6 cell lysate
		NA	Virus genome copy
	SARS-CoV-2	-	100000000000	86500000000	89100000000
		+	86500000000	98200000000	97400000000
	SARS-CoV	-	162000000000	157000000000	171000000000
		+	157000000000	159000000000	166000000000
	MERS-CoV	-	178000000000	229000000000	342000000000
		+	240000000000	375000000000	216000000000
	Figure 2e - Calu3 attachment
		NA	Virus genome copy
	SARS-CoV-2	-	43400000	42800000	51700000
		+	43700000	55000000	53900000
	SARS-CoV	-	36400000	43400000	35000000
		+	47900000	54900000	56300000
	MERS-CoV	-	31300000	34100000	20300000
		+	4670000	9080000	10100000

## Sheet: Fig3c-f
	Figure 3c - SLC35A1 Attachment
		SLC35A1	ACE2	Virus genome copy
	SARS-CoV-2	WT	-	425000	462000	455000
		WT	+	2740000	3110000	3850000
		KO	-	932000	492000	431000
		KO	+	3260000	3620000	4460000
	SARS-CoV	WT	-	17900000	14600000	15100000
		WT	+	126000000	145000000	142000000
		KO	-	31900000	31000000	34100000
		KO	+	227000000	227000000	224000000
	Figure 3d - supernatant
		NA	Virus genome copy /mL
	SARS-CoV-2	-	23900000	22200000	23000000	112000000	86000000	148000000	583000000	558000000	1560000000
		+	51000000	47900000	26200000	306000000	391000000	105000000	2760000000	3940000000	1930000000
	SARS-CoV	-	20200000	14400000	34800000	79400000	56900000	105000000	151000000	82000000	194000000
		+	55700000	77600000	86400000	204000000	130000000	318000000	370000000	2160000000	664000000
			2 hpi			24 hpi			48 hpi
	Figure 3d - supernatant
		NA	Virus genome copy increased from baseline
	SARS-CoV-2	-	0.0157444	-0.0159369	0.000192551	0.687703	0.572411	0.806796	1.40353	1.38434	1.83083
		+	0.34528	0.317864	0.0553478	1.12343	1.23011	0.657408	2.07862	2.23277	1.92372
	SARS-CoV	-	-0.0303202	-0.176448	0.206768	0.565229	0.420149	0.686875	0.844741	0.578791	0.953886
		+	0.410888	0.555275	0.601703	0.974819	0.777794	1.16762	1.23292	1.99964	1.4871
			2 hpi			24 hpi			48 hpi
	Figure 3e - cell lysate
		NA	Virus genome copy (%Control)
	SARS-CoV-2	-	78.93	38.1	182.98
		+	638.83	628.03	272.57
	SARS-CoV	-	122.96	81.95	95.09
		+	416.96	1452.71	816.44
	Figure 3e - plaque assay
		NA	PFU/mL (%Control)
	SARS-CoV-2	-	67.9245	33.9623	198.113
		+	409.434	219.811	191.509
	SARS-CoV	-	195	45	60
		+	700	550	340

## Sheet: Fig4b
	Fig4b -N-link ACE2 mutants								Fig4b - O-link ACE2 mutants								Fig4b - Combined ACE2 mutants
	Primary antibody: Rabbit Anti-V5 (MAB8926, R&D) 1:2500																Primary antibody: Rabbit Anti-V5 (MAB8926,R&D) 1:2500
	Secondary antibody: Goat anti-Rabbit IgG (H+L) HRP (31460, Thermo Fisher Scientific) 1:5000																Secondary antibody: Goat anti-Rabbit IgG (H+L) HRP (31460, Thermo Fisher Scientific) 1:5000
									Primary antibody: Rabbit Anti-V5 antibody (MAB8926, R&D) 1:2500
									Secondary antibody: Goat anti-Rabbit IgG (H+L) HRP (31460, Thermo Fisher Scientific) 1:5000
																	Primary antibody: Mouse monoclonal anti-beta-actin (MAB8929, R&D ) 1:5000
																	Secondary antibody: Goat anti-Mouse IgG (H+L) HRP (31430, Thermo Fisher Scientific) 1:5000
	Primary antibody: Mouse monoclonal anti-beta-actin (MAB8929, R&D ) 1:5000
	Secondary antibody: Goat anti-Mouse IgG (H+L) HRP (31430, Thermo Fisher Scientific) 1:5000
									Primary antibody: Mouse monoclonal anti-beta-actin (MAB8929, R&D ) 1:5000
									Secondary antibody: Goat anti-Mouse IgG (H+L) HRP (31430, Thermo Fisher Scientific) 1:5000

## Sheet: Fig4c-h
	Figure 4c - SARS-CoV-2-pseudovirus
	EV	WT	N53Q	N90Q	N103Q	N322Q	N432Q	N546Q	N690Q	S155A	T496A	T730A	del N	del O	del N+O
	384	27115	45332	60610	40762	55608	55705	63300	42484	65711	42265	53488	36421	34421	972
	318	37472	42886	54611	45710	52449	43961	42668	27261	40330	27739	41343	45650	36327	920
	452	39715	52357	51574	44994	46161	42952	69193	42842	44974	41555	61117	34754	29808	2316
	Luciferase Unit
	Figure 4d - VSV-G-pseudovirus
	EV	WT	N53Q	N90Q	N103Q	N322Q	N432Q	N546Q	N690Q	S155A	T496A	T730A	del N	del O	del N+O
	2825481	2642161	2862589	2704617	2640736	2704935	2413742	2657323	2846243	2567719	2614753	2297330	2358202	2452453	2444294
	2767770	2739826	2639670	2563921	2740240	2691507	2642386	2730046	3125171	2477386	2569634	2437355	2489582	2648763	2569272
	2825023	2682734	2544830	2475954	2546620	2618156	2731822	2616547	3030264	2644721	2671110	2891457	2308321	2504515	2378546
	Luciferase Unit
	Figure 4e - SARS-CoV-2 cell lysate
	EV	WT	N53Q	N90Q	N103Q	N322Q	N432Q	N546Q	N690Q	S155A	T496A	T730A	del N	del O	del N+O
	28800	200000000	262000000	364000000	195000000	182000000	101000000	263000000	195000000	211000000	204000000	237000000	109000000	175000000	458000
	41700	190000000	117000000	228000000	134000000	132000000	61800000	217000000	140000000	210000000	197000000	117000000	152000000	178000000	3050000
	30100	113000000	108000000	222000000	247000000	153000000	70400000	233000000	118000000	122000000	160000000	126000000	195000000	285000000	1210000
	28200	139000000	263000000	289000000	217000000	273000000	111000000	470000000	203000000	253000000	275000000	316000000	231000000	151000000	1130000
	23400	215000000	115000000	337000000	102000000	145000000	74000000	207000000	150000000	199000000	154000000	366000000	211000000	128000000	432000
	25900	213000000	132000000	207000000	395000000	133000000	505000000	265000000	508000000	295000000	397000000	350000000	196000000	161000000	1110000
	48100	118000000	263000000	348000000	133000000	255000000	130000000	72000000	130000000	130000000	113000000	175000000	154000000	65700000	144000
	94400	204000000	100000000	208000000	155000000	210000000	185000000	138000000	141000000	186000000	160000000	241000000	151000000	94000000	150000
		182000000	215000000	270000000	249000000	158000000	291000000	118000000	177000000	170000000	277000000	198000000	139000000	62300000	608000
		122000000	168000000	215000000	310000000	263000000	210000000	154000000	236000000	265000000	206000000	265000000	52600000	61500000	1520000
		146000000	324000000	515000000	151000000	715000000	139000000	111000000	110000000	130000000	130000000	186000000	50300000	58400000	432000
		206000000	279000000	211000000	147000000	214000000	115000000	109000000	49800000	245000000	125000000	126000000	20600000	217000000	1110000
		146000000	178000000	155000000	89500000	182000000	93900000	68400000	38500000	245000000	109000000	178000000	35800000	238000000
		152000000	386000000	649000000	436000000	244000000	277000000	337000000	155000000	657000000	374000000	574000000	33000000	261000000
	Virus genome copy
	Figure 4f - SARS-CoV-2 supernatant
	EV	WT	N53Q	N90Q	N103Q	N322Q	N432Q	N546Q	N690Q	S155A	T496A	T730A	del N	del O	del N+O
	59500	11200000	16300000	34600000	23900000	44100000	19300000	36400000	22200000	28200000	20600000	15500000	18500000	10600000	561000
	70600	9790000	21300000	18700000	16000000	8930000	7180000	15300000	16900000	13400000	17400000	8580000	15100000	12600000	708000
	39800	36200000	17900000	17500000	12800000	21200000	10300000	23700000	9660000	28800000	13100000	20400000	12600000	29100000	797000
	28100	5900000	10600000	28100000	22300000	12700000	7720000	42600000	25300000	10800000	16300000	18700000	20900000	9480000	524000
	25500	8400000	16800000	23900000	18400000	25800000	6750000	16500000	21600000	10900000	17200000	19100000	11300000	15000000	131000
	38200	11800000	46100000	78000000	15500000	92100000	109000000	110000000	42600000	73000000	13600000	97800000	15200000	16000000	723000
	52500	32000000	38300000	80600000	78000000	106000000	90300000	27600000	39500000	51600000	69200000	107000000	35100000	15800000	1160000
	73100	14100000	43400000	51000000	98400000	48300000	67400000	30700000	43300000	76900000	79000000	53000000	12700000	10200000	486000
		11000000	18800000	29900000	63500000	72500000	33800000	29300000	13400000	25500000	42000000	21800000	59000000	4500000	1440000
		49900000	25500000	37300000	60800000	35800000	34700000	22100000	17100000	38800000	41400000	12200000	35800000	21100000	816000
		24200000	34500000	16700000	30800000	33800000	38000000	9480000	7340000	13600000	15800000	18300000	18200000	7370000	643000
		18500000	18300000	15900000	37500000	29900000	16400000	21100000	17700000	74600000	27800000	23700000	12100000	33500000	697000
		19100000	19600000	25200000	18500000	12000000	18100000	12100000		19500000	13600000	19000000	9570000	11300000	760000
		19600000	49000000	30300000	35800000	41500000	26000000	25500000		52500000	41000000	53100000	11600000	11100000	760000
	Virus genome copy /mL
	Figure 4g - SARS-CoV-2-S RBD binding to mock-treated ACE2
		6.25nM	12.5nM	25nm	50nM	100nM
	-0.299995	0	0	0	0	0
	0.700005	-1.73904	0.691471	1.34781	2.99058	5.02487
	1.7	-1.70469	0.760164	1.48504	3.26484	5.57202
	2.7	-1.67041	0.828715	1.62192	3.5381	6.11606
	3.7	-1.63619	0.897123	1.75843	3.81037	6.65699
	4.7	-1.60203	0.96539	1.8946	4.08166	7.19484
	5.7	-1.56793	1.03352	2.03041	4.35196	7.72962
	6.7	-1.5339	1.1015	2.16587	4.62128	8.26136
	7.7	-1.49993	1.16934	2.30098	4.88962	8.79006
	8.7	-1.46601	1.23705	2.43574	5.15698	9.31575
	9.7	-1.43216	1.30461	2.57015	5.42338	9.83845
	10.7	-1.39838	1.37203	2.70421	5.68881	10.3582
	11.7	-1.36465	1.43931	2.83793	5.95328	10.8749
	12.7	-1.33098	1.50646	2.97129	6.21679	11.3887
	13.7	-1.29738	1.57346	3.10432	6.47934	11.8996
	14.7	-1.26383	1.64033	3.23699	6.74094	12.4076
	15.7	-1.23035	1.70705	3.36933	7.00159	12.9126
	16.7	-1.19693	1.77364	3.50132	7.26129	13.4148
	17.7	-1.16357	1.84009	3.63296	7.52005	13.9142
	18.7	-1.13027	1.9064	3.76427	7.77788	14.4106
	19.7	-1.09702	1.97258	3.89524	8.03476	14.9043
	20.7	-1.06384	2.03861	4.02586	8.29072	15.3951
	21.7	-1.03072	2.10451	4.15615	8.54574	15.8832
	22.7	-0.997663	2.17028	4.2861	8.79984	16.3685
	23.7	-0.964663	2.23591	4.41572	9.05302	16.8509
	24.7	-0.931722	2.3014	4.54499	9.30528	17.3307
	25.7	-0.898841	2.36675	4.67394	9.55662	17.8077
	26.7	-0.86602	2.43197	4.80255	9.80706	18.282
	27.7	-0.833258	2.49706	4.93082	10.0566	18.7536
	28.7	-0.800556	2.56201	5.05876	10.3052	19.2225
	29.7	-0.767913	2.62683	5.18638	10.5529	19.6887
	30.7	-0.735329	2.69151	5.31366	10.7997	20.1523
	31.7	-0.702804	2.75605	5.44061	11.0456	20.6132
	32.7	-0.670338	2.82047	5.56723	11.2907	21.0715
	33.7	-0.637931	2.88475	5.69352	11.5348	21.5272
	34.7	-0.605583	2.94889	5.81949	11.7781	21.9803
	35.7	-0.573294	3.01291	5.94513	12.0204	22.4308
	36.7	-0.541063	3.07679	6.07044	12.2619	22.8788
	37.7	-0.50889	3.14054	6.19543	12.5025	23.3241
	38.7	-0.476776	3.20415	6.3201	12.7423	23.767
	39.7	-0.44472	3.26764	6.44444	12.9812	24.2073
	40.7	-0.412723	3.33099	6.56846	13.2192	24.6451
	41.7	-0.380783	3.39421	6.69216	13.4563	25.0805
	42.7	-0.348901	3.4573	6.81553	13.6926	25.5133
	43.7	-0.317077	3.52026	6.93859	13.928	25.9437
	44.7	-0.285311	3.58309	7.06133	14.1626	26.3716
	45.7	-0.253602	3.64579	7.18375	14.3963	26.7971
	46.7	-0.221951	3.70836	7.30585	14.6292	27.2201
	47.7	-0.190357	3.7708	7.42764	14.8612	27.6408
	48.7	-0.158821	3.83311	7.54911	15.0924	28.059
	49.7	-0.127341	3.89529	7.67027	15.3227	28.4749
	50.7	-0.0959191	3.95734	7.79111	15.5522	28.8884
	51.7	-0.0645539	4.01927	7.91164	15.7809	29.2995
	52.7	-0.0332455	4.08106	8.03186	16.0087	29.7083
	53.7	-0.00199	4.14273	8.15176	16.2358	30.1148
	54.7	0.029201	4.20427	8.27136	16.4619	30.5189
	55.7	0.0603393	4.26568	8.39064	16.6873	30.9208
	56.7	0.0914212	4.32696	8.50962	16.9119	31.3203
	57.7	0.122447	4.38812	8.62829	17.1356	31.7176
	58.7	0.153416	4.44915	8.74665	17.3585	32.1126
	59.7	0.184329	4.51005	8.8647	17.5807	32.5054
	60.7	0.215186	4.57083	8.98244	17.802	32.8959
	61.7	0.245987	4.63148	9.09989	18.0225	33.2842
	62.7	0.276732	4.69201	9.21702	18.2422	33.6703
	63.7	0.307422	4.75241	9.33386	18.4611	34.0541
	64.7	0.338056	4.81268	9.45039	18.6792	34.4358
	65.7	0.368634	4.87283	9.56662	18.8966	34.8154
	66.7	0.399157	4.93286	9.68254	19.1131	35.1927
	67.7	0.429624	4.99276	9.79817	19.3288	35.5679
	68.7	0.460036	5.05254	9.9135	19.5438	35.941
	69.7	0.490393	5.11219	10.0285	19.758	36.3119
	70.7	0.520695	5.17172	10.1433	19.9714	36.6807
	71.7	0.550943	5.23112	10.2577	20.1841	37.0475
	72.7	0.581135	5.29041	10.3718	20.3959	37.4121
	73.7	0.611272	5.34957	10.4857	20.607	37.7747
	74.7	0.641355	5.4086	10.5992	20.8173	38.1351
	75.7	0.671383	5.46752	10.7125	21.0269	38.4936
	76.7	0.701357	5.52631	10.8254	21.2357	38.85
	77.7	0.731277	5.58498	10.9381	21.4438	39.2043
	78.7	0.761142	5.64353	11.0505	21.6511	39.5567
	79.7	0.790953	5.70196	11.1625	21.8576	39.907
	80.7	0.82071	5.76027	11.2743	22.0634	40.2553
	81.7	0.850413	5.81845	11.3858	22.2684	40.6017
	82.7	0.880062	5.87652	11.497	22.4727	40.946
	83.7	0.909657	5.93446	11.608	22.6763	41.2885
	84.7	0.939199	5.99229	11.7186	22.8791	41.6289
	85.7	0.968687	6.04999	11.829	23.0812	41.9674
	86.7	0.998122	6.10758	11.939	23.2826	42.304
	87.7	1.0275	6.16504	12.0488	23.4832	42.6387
	88.7	1.05683	6.22239	12.1583	23.6831	42.9715
	89.7	1.08611	6.27962	12.2675	23.8823	43.3023
	90.7	1.11533	6.33673	12.3764	24.0807	43.6313
	91.7	1.1445	6.39372	12.4851	24.2784	43.9584
	92.7	1.17361	6.45059	12.5934	24.4754	44.2837
	93.7	1.20268	6.50735	12.7015	24.6717	44.607
	94.7	1.23169	6.56398	12.8093	24.8673	44.9286
	95.7	1.26064	6.6205	12.9168	25.0622	45.2483
	96.7	1.28955	6.6769	13.0241	25.2563	45.5662
	97.7	1.3184	6.73319	13.1311	25.4498	45.8823
	98.7	1.3472	6.78936	13.2377	25.6426	46.1965
	99.7	1.37595	6.84541	13.3442	25.8346	46.509
	100.7	1.40465	6.90135	13.4503	26.026	46.8197
	101.7	1.43329	6.95717	13.5562	26.2166	47.1287
	102.7	1.46188	7.01287	13.6617	26.4066	47.4358
	103.7	1.49042	7.06846	13.7671	26.5959	47.7413
	104.7	1.51891	7.12394	13.8721	26.7845	48.0449
	105.7	1.54735	7.1793	13.9769	26.9724	48.3469
	106.7	1.57573	7.23454	14.0814	27.1596	48.6471
	107.7	1.60407	7.28967	14.1856	27.3462	48.9456
	108.7	1.63235	7.34468	14.2895	27.5321	49.2425
	109.7	1.66058	7.39959	14.3932	27.7173	49.5376
	110.7	1.68876	7.45437	14.4966	27.9018	49.831
	111.7	1.71689	7.50905	14.5998	28.0857	50.1228
	112.7	1.74497	7.56361	14.7027	28.2688	50.4129
	113.7	1.77299	7.61806	14.8053	28.4514	50.7014
	114.7	1.80097	7.67239	14.9076	28.6332	50.9882
	115.7	1.8289	7.72661	15.0097	28.8144	51.2733
	116.7	1.85677	7.78072	15.1115	28.995	51.5569
	117.7	1.8846	7.83472	15.2131	29.1749	51.8388
	118.7	1.91237	7.8886	15.3144	29.3541	52.1191
	119.7	1.94009	7.94238	15.4154	29.5327	52.3979
	120.7	1.96777	7.99604	15.5162	29.7106	52.675
	121.7	1.99539	8.04959	15.6167	29.8879	52.9506
	122.7	2.02296	8.10303	15.7169	30.0646	53.2246
	123.7	2.05048	8.15636	15.8169	30.2406	53.497
	124.7	2.07796	8.20958	15.9167	30.416	53.7679
	125.7	2.10538	8.26269	16.0161	30.5907	54.0372
	126.7	2.13275	8.31569	16.1153	30.7648	54.305
	127.7	2.16008	8.36858	16.2143	30.9383	54.5713
	128.7	2.18735	8.42135	16.313	31.1111	54.836
	129.7	2.21458	8.47402	16.4114	31.2833	55.0993
	130.7	2.24175	8.52658	16.5096	31.4549	55.361
	131.7	2.26888	8.57904	16.6075	31.6259	55.6213
	132.7	2.29595	8.63138	16.7052	31.7962	55.88
	133.7	2.32298	8.68361	16.8026	31.966	56.1373
	134.7	2.34996	8.73574	16.8998	32.1351	56.3931
	135.7	2.37689	8.78776	16.9967	32.3036	56.6475
	136.7	2.40377	8.83967	17.0934	32.4715	56.9004
	137.7	2.4306	8.89147	17.1898	32.6387	57.1519
	138.7	2.45739	8.94316	17.286	32.8054	57.4019
	139.7	2.48412	8.99475	17.3819	32.9715	57.6506
	140.7	2.51081	9.04623	17.4776	33.1369	57.8978
	141.7	2.53745	9.09761	17.573	33.3018	58.1436
	142.7	2.56404	9.14887	17.6682	33.466	58.3879
	143.7	2.59058	9.20003	17.7631	33.6297	58.6309
	144.7	2.61707	9.25109	17.8578	33.7928	58.8726
	145.7	2.64352	9.30204	17.9522	33.9553	59.1128
	146.7	2.66991	9.35288	18.0464	34.1172	59.3517
	147.7	2.69626	9.40362	18.1404	34.2785	59.5892
	148.7	2.72257	9.45425	18.2341	34.4392	59.8253
	149.7	2.74882	9.50478	18.3275	34.5993	60.0601
	150.7	2.77503	9.55521	18.4208	34.7589	60.2936
	151.7	2.80119	9.60553	18.5137	34.9178	60.5257
	152.7	2.8273	9.65574	18.6065	35.0762	60.7565
	153.7	2.85336	9.70585	18.699	35.2341	60.986
	154.7	2.87938	9.75586	18.7912	35.3913	61.2142
	155.7	2.90535	9.80576	18.8833	35.548	61.4411
	156.7	2.93127	9.85556	18.975	35.7041	61.6667
	157.7	2.95715	9.90526	19.0666	35.8597	61.891
	158.7	2.98298	9.95485	19.1579	36.0146	62.1141
	159.7	3.00876	10.0043	19.2489	36.1691	62.3358
	160.7	3.03449	10.0537	19.3398	36.3229	62.5563
	161.7	3.06018	10.103	19.4304	36.4762	62.7755
	162.7	3.08582	10.1522	19.5207	36.629	62.9935
	163.7	3.11142	10.2013	19.6109	36.7811	63.2103
	164.7	3.13697	10.2503	19.7008	36.9328	63.4258
	165.7	3.16247	10.2991	19.7904	37.0839	63.6401
	166.7	3.18793	10.3479	19.8799	37.2344	63.8531
	167.7	3.21334	10.3966	19.969	37.3844	64.065
	168.7	3.2387	10.4452	20.058	37.5338	64.2756
	169.7	3.26402	10.4936	20.1467	37.6828	64.4851
	170.7	3.28929	10.542	20.2353	37.8311	64.6933
	171.7	3.31452	10.5903	20.3235	37.9789	64.9004
	172.7	3.3397	10.6385	20.4116	38.1262	65.1063
	173.7	3.36483	10.6865	20.4994	38.273	65.311
	174.7	3.38992	10.7345	20.587	38.4192	65.5145
	175.7	3.41497	10.7824	20.6743	38.5649	65.7169
	176.7	3.43997	10.8302	20.7615	38.7101	65.9181
	177.7	3.46492	10.8778	20.8484	38.8547	66.1182
	178.7	3.48983	10.9254	20.9351	38.9988	66.3171
	179.7	3.51469	10.9729	21.0215	39.1424	66.5149
	180.7	5.2773	10.3326	19.7699	36.3478	61.8667
	181.7	5.2691	10.3165	19.7391	36.2913	61.7705
	182.7	5.26091	10.3005	19.7085	36.2349	61.6746
	183.7	5.25274	10.2845	19.6778	36.1786	61.5787
	184.7	5.24458	10.2685	19.6473	36.1224	61.483
	185.7	5.23643	10.2525	19.6167	36.0663	61.3875
	186.7	5.22829	10.2366	19.5863	36.0102	61.2921
	187.7	5.22017	10.2207	19.5558	35.9543	61.1969
	188.7	5.21206	10.2048	19.5254	35.8984	61.1018
	189.7	5.20396	10.189	19.4951	35.8426	61.0069
	190.7	5.19587	10.1731	19.4648	35.787	60.9121
	191.7	5.1878	10.1573	19.4346	35.7314	60.8174
	192.7	5.17974	10.1415	19.4044	35.6758	60.7229
	193.7	5.17169	10.1258	19.3742	35.6204	60.6286
	194.7	5.16365	10.11	19.3441	35.5651	60.5344
	195.7	5.15563	10.0943	19.3141	35.5098	60.4403
	196.7	5.14762	10.0787	19.2841	35.4546	60.3464
	197.7	5.13962	10.063	19.2541	35.3995	60.2526
	198.7	5.13164	10.0474	19.2242	35.3445	60.159
	199.7	5.12366	10.0317	19.1943	35.2896	60.0656
	200.7	5.1157	10.0162	19.1645	35.2348	59.9722
	201.7	5.10775	10.0006	19.1347	35.18	59.879
	202.7	5.09982	9.98506	19.105	35.1254	59.786
	203.7	5.09189	9.96954	19.0753	35.0708	59.6931
	204.7	5.08398	9.95405	19.0456	35.0163	59.6004
	205.7	5.07608	9.93859	19.0161	34.9619	59.5077
	206.7	5.06819	9.92314	18.9865	34.9076	59.4153
	207.7	5.06032	9.90773	18.957	34.8533	59.323
	208.7	5.05246	9.89233	18.9275	34.7992	59.2308
	209.7	5.04461	9.87696	18.8981	34.7451	59.1388
	210.7	5.03677	9.86161	18.8688	34.6911	59.0469
	211.7	5.02894	9.84629	18.8395	34.6372	58.9551
	212.7	5.02113	9.83099	18.8102	34.5834	58.8635
	213.7	5.01333	9.81572	18.781	34.5297	58.7721
	214.7	5.00554	9.80047	18.7518	34.476	58.6807
	215.7	4.99776	9.78524	18.7226	34.4224	58.5896
	216.7	4.98999	9.77003	18.6935	34.3689	58.4985
	217.7	4.98224	9.75485	18.6645	34.3155	58.4076
	218.7	4.9745	9.7397	18.6355	34.2622	58.3169
	219.7	4.96677	9.72456	18.6065	34.209	58.2263
	220.7	4.95905	9.70945	18.5776	34.1558	58.1358
	221.7	4.95135	9.69437	18.5488	34.1028	58.0455
	222.7	4.94365	9.6793	18.5199	34.0498	57.9553
	223.7	4.93597	9.66426	18.4912	33.9969	57.8652
	224.7	4.9283	9.64925	18.4624	33.944	57.7753
	225.7	4.92064	9.63425	18.4338	33.8913	57.6855
	226.7	4.913	9.61928	18.4051	33.8386	57.5959
	227.7	4.90536	9.60434	18.3765	33.7861	57.5064
	228.7	4.89774	9.58941	18.348	33.7336	57.4171
	229.7	4.89013	9.57451	18.3195	33.6812	57.3278
	230.7	4.88253	9.55964	18.291	33.6288	57.2388
	231.7	4.87495	9.54478	18.2626	33.5766	57.1498
	232.7	4.86737	9.52995	18.2342	33.5244	57.061
	233.7	4.85981	9.51515	18.2059	33.4723	56.9724
	234.7	4.85226	9.50036	18.1776	33.4203	56.8839
	235.7	4.84472	9.4856	18.1493	33.3684	56.7955
	236.7	4.83719	9.47086	18.1211	33.3165	56.7072
	237.7	4.82968	9.45615	18.093	33.2648	56.6191
	238.7	4.82217	9.44145	18.0649	33.2131	56.5311
	239.7	4.81468	9.42678	18.0368	33.1615	56.4433
	240.7	4.8072	9.41214	18.0088	33.1099	56.3556
	241.7	4.79973	9.39751	17.9808	33.0585	56.268
	242.7	4.79227	9.38291	17.9528	33.0071	56.1806
	243.7	4.78482	9.36833	17.9249	32.9558	56.0933
	244.7	4.77739	9.35377	17.8971	32.9046	56.0062
	245.7	4.76997	9.33924	17.8693	32.8535	55.9191
	246.7	4.76256	9.32473	17.8415	32.8025	55.8322
	247.7	4.75516	9.31024	17.8138	32.7515	55.7455
	248.7	4.74777	9.29577	17.7861	32.7006	55.6589
	249.7	4.74039	9.28133	17.7585	32.6498	55.5724
	250.7	4.73302	9.26691	17.7309	32.5991	55.486
	251.7	4.72567	9.25251	17.7033	32.5484	55.3998
	252.7	4.71833	9.23813	17.6758	32.4978	55.3137
	253.7	4.711	9.22378	17.6484	32.4473	55.2278
	254.7	4.70368	9.20945	17.6209	32.3969	55.142
	255.7	4.69637	9.19514	17.5936	32.3466	55.0563
	256.7	4.68907	9.18085	17.5662	32.2963	54.9708
	257.7	4.68178	9.16659	17.5389	32.2461	54.8854
	258.7	4.67451	9.15234	17.5117	32.196	54.8001
	259.7	4.66725	9.13812	17.4845	32.146	54.7149
	260.7	4.66	9.12392	17.4573	32.0961	54.6299
	261.7	4.65275	9.10975	17.4302	32.0462	54.545
	262.7	4.64553	9.09559	17.4031	31.9964	54.4603
	263.7	4.63831	9.08146	17.3761	31.9467	54.3757
	264.7	4.6311	9.06735	17.3491	31.897	54.2912
	265.7	4.6239	9.05326	17.3221	31.8475	54.2068
	266.7	4.61672	9.03919	17.2952	31.798	54.1226
	267.7	4.60955	9.02515	17.2683	31.7486	54.0385
	268.7	4.60238	9.01112	17.2415	31.6993	53.9545
	269.7	4.59523	8.99712	17.2147	31.65	53.8707
	270.7	4.58809	8.98314	17.1879	31.6008	53.787
	271.7	4.58096	8.96919	17.1612	31.5517	53.7034
	272.7	4.57385	8.95525	17.1346	31.5027	53.62
	273.7	4.56674	8.94133	17.108	31.4538	53.5367
	274.7	4.55964	8.92744	17.0814	31.4049	53.4535
	275.7	4.55256	8.91357	17.0548	31.3561	53.3704
	276.7	4.54549	8.89972	17.0283	31.3074	53.2875
	277.7	4.53842	8.88589	17.0019	31.2587	53.2047
	278.7	4.53137	8.87209	16.9755	31.2102	53.122
	279.7	4.52433	8.8583	16.9491	31.1617	53.0395
	280.7	4.5173	8.84454	16.9227	31.1132	52.9571
	281.7	4.51028	8.83079	16.8964	31.0649	52.8748
	282.7	4.50327	8.81707	16.8702	31.0166	52.7926
	283.7	4.49628	8.80337	16.844	30.9684	52.7106
	284.7	4.48929	8.78969	16.8178	30.9203	52.6287
	285.7	4.48231	8.77604	16.7917	30.8723	52.5469
	286.7	4.47535	8.7624	16.7656	30.8243	52.4653
	287.7	4.4684	8.74879	16.7395	30.7764	52.3838
	288.7	4.46145	8.73519	16.7135	30.7286	52.3024
	289.7	4.45452	8.72162	16.6876	30.6808	52.2211
	290.7	4.4476	8.70807	16.6616	30.6332	52.14
	291.7	4.44069	8.69454	16.6357	30.5856	52.0589
	292.7	4.43379	8.68103	16.6099	30.5381	51.9781
	293.7	4.4269	8.66754	16.5841	30.4906	51.8973
	294.7	4.42002	8.65407	16.5583	30.4432	51.8166
	295.7	4.41315	8.64062	16.5326	30.3959	51.7361
	296.7	4.4063	8.6272	16.5069	30.3487	51.6558
	297.7	4.39945	8.61379	16.4813	30.3015	51.5755
	298.7	4.39261	8.60041	16.4556	30.2545	51.4954
	299.7	4.38579	8.58705	16.4301	30.2074	51.4153
	300.7	4.37897	8.5737	16.4045	30.1605	51.3354
	301.7	4.37217	8.56038	16.3791	30.1136	51.2557
	302.7	4.36538	8.54708	16.3536	30.0669	51.176
	303.7	4.35859	8.5338	16.3282	30.0201	51.0965
	304.7	4.35182	8.52054	16.3028	29.9735	51.0171
	305.7	4.34506	8.5073	16.2775	29.9269	50.9379
	306.7	4.33831	8.49408	16.2522	29.8804	50.8587
	307.7	4.33157	8.48089	16.227	29.834	50.7797
	308.7	4.32484	8.46771	16.2017	29.7876	50.7008
	309.7	4.31812	8.45455	16.1766	29.7414	50.622
	310.7	4.31141	8.44141	16.1514	29.6951	50.5434
	311.7	4.30471	8.4283	16.1263	29.649	50.4648
	312.7	4.29802	8.4152	16.1013	29.6029	50.3864
	313.7	4.29134	8.40213	16.0763	29.5569	50.3081
	314.7	4.28467	8.38907	16.0513	29.511	50.23
	315.7	4.27802	8.37604	16.0263	29.4652	50.1519
	316.7	4.27137	8.36302	16.0014	29.4194	50.074
	317.7	4.26473	8.35003	15.9766	29.3737	49.9962
	318.7	4.25811	8.33705	15.9517	29.328	49.9185
	319.7	4.25149	8.3241	15.927	29.2825	49.8409
	320.7	4.24488	8.31117	15.9022	29.237	49.7635
	321.7	4.23829	8.29825	15.8775	29.1915	49.6862
	322.7	4.2317	8.28536	15.8528	29.1462	49.609
	323.7	4.22513	8.27248	15.8282	29.1009	49.5319
	324.7	4.21856	8.25963	15.8036	29.0557	49.4549
	325.7	4.21201	8.2468	15.7791	29.0105	49.3781
	326.7	4.20546	8.23398	15.7545	28.9654	49.3014
	327.7	4.19893	8.22119	15.7301	28.9204	49.2247
	328.7	4.1924	8.20842	15.7056	28.8755	49.1483
	329.7	4.18589	8.19566	15.6812	28.8306	49.0719
	330.7	4.17939	8.18293	15.6568	28.7858	48.9956
	331.7	4.17289	8.17021	15.6325	28.7411	48.9195
	332.7	4.16641	8.15752	15.6082	28.6965	48.8435
	333.7	4.15993	8.14484	15.584	28.6519	48.7676
	334.7	4.15347	8.13219	15.5598	28.6073	48.6918
	335.7	4.14702	8.11955	15.5356	28.5629	48.6162
	336.7	4.14057	8.10694	15.5114	28.5185	48.5406
	337.7	4.13414	8.09434	15.4873	28.4742	48.4652
	338.7	4.12772	8.08176	15.4633	28.43	48.3899
	339.7	4.1213	8.0692	15.4393	28.3858	48.3147
	340.7	4.1149	8.05667	15.4153	28.3417	48.2397
	341.7	4.10851	8.04415	15.3913	28.2976	48.1647
	342.7	4.10212	8.03165	15.3674	28.2537	48.0899
	343.7	4.09575	8.01917	15.3435	28.2098	48.0151
	344.7	4.08938	8.00671	15.3197	28.1659	47.9405
	345.7	4.08303	7.99427	15.2959	28.1222	47.8661
	346.7	4.07669	7.98185	15.2721	28.0785	47.7917
	347.7	4.07035	7.96945	15.2484	28.0349	47.7174
	348.7	4.06403	7.95706	15.2247	27.9913	47.6433
	349.7	4.05771	7.9447	15.201	27.9478	47.5692
	350.7	4.05141	7.93235	15.1774	27.9044	47.4953
	351.7	4.04511	7.92003	15.1538	27.861	47.4215
	352.7	4.03883	7.90772	15.1303	27.8177	47.3479
	353.7	4.03255	7.89544	15.1068	27.7745	47.2743
	354.7	4.02629	7.88317	15.0833	27.7313	47.2008
	355.7	4.02003	7.87092	15.0599	27.6883	47.1275
	356.7	4.01378	7.85869	15.0365	27.6452	47.0543
	357.7	4.00755	7.84648	15.0131	27.6023	46.9812
	358.7	4.00132	7.83429	14.9898	27.5594	46.9082
	359.7	3.9951	7.82211	14.9665	27.5166	46.8353
	360.7	3.9889	7.80996	14.9432	27.4738	46.7625
	361.7	3.9827	7.79783	14.92	27.4311	46.6898
	362.7	3.97651	7.78571	14.8968	27.3885	46.6173
	363.7	3.97033	7.77361	14.8737	27.346	46.5449
	364.7	3.96416	7.76153	14.8506	27.3035	46.4725
	365.7	3.958	7.74947	14.8275	27.261	46.4003
	366.7	3.95185	7.73743	14.8045	27.2187	46.3282
	367.7	3.94571	7.72541	14.7815	27.1764	46.2562
	368.7	3.93958	7.71341	14.7585	27.1342	46.1844
	369.7	3.93346	7.70142	14.7356	27.092	46.1126
	370.7	3.92735	7.68945	14.7127	27.0499	46.041
	371.7	3.92125	7.67751	14.6898	27.0079	45.9694
	372.7	3.91515	7.66558	14.667	26.9659	45.898
	373.7	3.90907	7.65367	14.6442	26.924	45.8267
	374.7	3.903	7.64177	14.6214	26.8822	45.7555
	375.7	3.89693	7.6299	14.5987	26.8404	45.6844
	376.7	3.89088	7.61805	14.576	26.7987	45.6134
	377.7	3.88483	7.60621	14.5534	26.7571	45.5425
	378.7	3.87879	7.59439	14.5308	26.7155	45.4718
	379.7	3.87277	7.58259	14.5082	26.674	45.4011
	380.7	3.86675	7.57081	14.4856	26.6325	45.3306
	381.7	3.86074	7.55905	14.4631	26.5912	45.2601
	382.7	3.85474	7.5473	14.4407	26.5498	45.1898
	383.7	3.84875	7.53557	14.4182	26.5086	45.1196
	384.7	3.84277	7.52386	14.3958	26.4674	45.0495
	385.7	3.8368	7.51217	14.3735	26.4263	44.9795
	386.7	3.83084	7.5005	14.3511	26.3852	44.9096
	387.7	3.82489	7.48885	14.3288	26.3442	44.8398
	388.7	3.81895	7.47721	14.3066	26.3033	44.7701
	389.7	3.81301	7.46559	14.2843	26.2624	44.7006
	390.7	3.80709	7.45399	14.2621	26.2216	44.6311
	391.7	3.80117	7.44241	14.24	26.1809	44.5618
	392.7	3.79527	7.43085	14.2179	26.1402	44.4925
	393.7	3.78937	7.4193	14.1958	26.0996	44.4234
	394.7	3.78348	7.40777	14.1737	26.059	44.3544
	395.7	3.7776	7.39626	14.1517	26.0185	44.2855
	396.7	3.77173	7.38477	14.1297	25.9781	44.2167
	397.7	3.76587	7.3733	14.1077	25.9377	44.148
	398.7	3.76002	7.36184	14.0858	25.8974	44.0794
	399.7	3.75418	7.3504	14.0639	25.8572	44.0109
	400.7	3.74835	7.33898	14.0421	25.817	43.9425
	401.7	3.74252	7.32758	14.0203	25.7769	43.8742
	402.7	3.73671	7.31619	13.9985	25.7368	43.806
	403.7	3.7309	7.30482	13.9767	25.6969	43.738
	404.7	3.7251	7.29347	13.955	25.6569	43.67
	405.7	3.71931	7.28214	13.9333	25.6171	43.6022
	406.7	3.71354	7.27083	13.9117	25.5773	43.5344
	407.7	3.70777	7.25953	13.8901	25.5375	43.4668
	408.7	3.702	7.24825	13.8685	25.4978	43.3992
	409.7	3.69625	7.23699	13.8469	25.4582	43.3318
	410.7	3.69051	7.22574	13.8254	25.4187	43.2645
	411.7	3.68477	7.21451	13.8039	25.3792	43.1972
	412.7	3.67905	7.2033	13.7825	25.3397	43.1301
	413.7	3.67333	7.19211	13.7611	25.3004	43.0631
	414.7	3.66763	7.18094	13.7397	25.261	42.9962
	415.7	3.66193	7.16978	13.7183	25.2218	42.9294
	416.7	3.65624	7.15864	13.697	25.1826	42.8627
	417.7	3.65056	7.14752	13.6757	25.1435	42.7961
	418.7	3.64488	7.13641	13.6545	25.1044	42.7296
	419.7	3.63922	7.12532	13.6333	25.0654	42.6632
	420.7	3.63357	7.11425	13.6121	25.0265	42.5969
	Figure 4h - SARS-CoV-2-S RBD binding to NA-treated ACE2
		6.25nM	12.5nM	25nM	50nM	100nM
	0.200005	-5.78231	0	-1.666	1.26702	5.26025
	1.2	-5.72887	-2.47548	-1.4523	1.69369	6.11145
	2.2	-5.67548	-2.36871	-1.23898	2.1191	6.95825
	3.2	-5.62215	-2.26208	-1.02606	2.54326	7.80069
	4.2	-5.56888	-2.15558	-0.813537	2.96617	8.63879
	5.2	-5.51566	-2.04922	-0.601401	3.38783	9.47256
	6.2	-5.46249	-1.94299	-0.389655	3.80825	10.302
	7.2	-5.40937	-1.83691	-0.178299	4.22743	11.1272
	8.2	-5.35631	-1.73096	0.0326682	4.64537	11.9481
	9.2	-5.3033	-1.62514	0.243247	5.06208	12.7648
	10.2	-5.25035	-1.51946	0.453438	5.47756	13.5773
	11.2	-5.19745	-1.41392	0.663242	5.89182	14.3856
	12.2	-5.1446	-1.30852	0.87266	6.30485	15.1897
	13.2	-5.09181	-1.20325	1.08169	6.71667	15.9896
	14.2	-5.03907	-1.09811	1.29034	7.12727	16.7854
	15.2	-4.98638	-0.99311	1.4986	7.53666	17.5771
	16.2	-4.93375	-0.888245	1.70648	7.94485	18.3647
	17.2	-4.88116	-0.783515	1.91398	8.35182	19.1483
	18.2	-4.82864	-0.67892	2.1211	8.7576	19.9278
	19.2	-4.77616	-0.574459	2.32783	9.16218	20.7032
	20.2	-4.72374	-0.470133	2.53418	9.56557	21.4747
	21.2	-4.67137	-0.365941	2.74016	9.96777	22.2422
	22.2	-4.61905	-0.261884	2.94575	10.3688	23.0056
	23.2	-4.56679	-0.15796	3.15096	10.7686	23.7652
	24.2	-4.51458	-0.0541695	3.3558	11.1672	24.5208
	25.2	-4.46242	0.049487	3.56026	11.5647	25.2725
	26.2	-4.41032	0.15301	3.76434	11.961	26.0203
	27.2	-4.35827	0.2564	3.96805	12.3561	26.7643
	28.2	-4.30627	0.359657	4.17138	12.7501	27.5044
	29.2	-4.25432	0.462781	4.37434	13.1429	28.2406
	30.2	-4.20242	0.565772	4.57693	13.5345	28.9731
	31.2	-4.15058	0.668631	4.77914	13.925	29.7017
	32.2	-4.09879	0.771357	4.98097	14.3143	30.4266
	33.2	-4.04705	0.873951	5.18244	14.7025	31.1477
	34.2	-3.99537	0.976413	5.38354	15.0895	31.8651
	35.2	-3.94373	1.07874	5.58426	15.4754	32.5788
	36.2	-3.89215	1.18094	5.78462	15.8602	33.2888
	37.2	-3.84062	1.28301	5.9846	16.2438	33.9951
	38.2	-3.78914	1.38494	6.18422	16.6263	34.6977
	39.2	-3.73772	1.48675	6.38347	17.0076	35.3967
	40.2	-3.68635	1.58842	6.58235	17.3878	36.0921
	41.2	-3.63502	1.68996	6.78086	17.7669	36.7839
	42.2	-3.58375	1.79137	6.97901	18.1449	37.4721
	43.2	-3.53254	1.89266	7.1768	18.5218	38.1567
	44.2	-3.48137	1.99381	7.37422	18.8975	38.8377
	45.2	-3.43026	2.09483	7.57128	19.2721	39.5153
	46.2	-3.37919	2.19572	7.76797	19.6457	40.1893
	47.2	-3.32818	2.29648	7.9643	20.0181	40.8598
	48.2	-3.27722	2.39711	8.16027	20.3894	41.5268
	49.2	-3.22631	2.49761	8.35587	20.7596	42.1904
	50.2	-3.17546	2.59798	8.55112	21.1288	42.8505
	51.2	-3.12465	2.69822	8.74601	21.4968	43.5072
	52.2	-3.0739	2.79834	8.94054	21.8637	44.1605
	53.2	-3.02319	2.89832	9.1347	22.2296	44.8104
	54.2	-2.97254	2.99818	9.32851	22.5944	45.457
	55.2	-2.92194	3.0979	9.52197	22.9581	46.1001
	56.2	-2.87139	3.1975	9.71507	23.3207	46.74
	57.2	-2.82089	3.29697	9.90781	23.6823	47.3765
	58.2	-2.77045	3.39632	10.1002	24.0427	48.0097
	59.2	-2.72005	3.49553	10.2922	24.4022	48.6396
	60.2	-2.6697	3.59462	10.4839	24.7605	49.2662
	61.2	-2.61941	3.69358	10.6752	25.1178	49.8896
	62.2	-2.56916	3.79241	10.8662	25.474	50.5098
	63.2	-2.51897	3.89111	11.0568	25.8292	51.1267
	64.2	-2.46883	3.98969	11.2471	26.1834	51.7404
	65.2	-2.41874	4.08814	11.437	26.5364	52.3509
	66.2	-2.3687	4.18646	11.6266	26.8885	52.9582
	67.2	-2.3187	4.28466	11.8158	27.2395	53.5624
	68.2	-2.26876	4.38273	12.0046	27.5894	54.1635
	69.2	-2.21887	4.48067	12.1932	27.9383	54.7614
	70.2	-2.16903	4.57849	12.3813	28.2862	55.3562
	71.2	-2.11925	4.67618	12.5692	28.6331	55.9479
	72.2	-2.06951	4.77375	12.7566	28.9789	56.5366
	73.2	-2.01982	4.87119	12.9438	29.3237	57.1221
	74.2	-1.97018	4.96851	13.1305	29.6675	57.7046
	75.2	-1.92059	5.06569	13.317	30.0103	58.2841
	76.2	-1.87105	5.16276	13.5031	30.352	58.8606
	77.2	-1.82157	5.2597	13.6888	30.6928	59.4341
	78.2	-1.77213	5.35651	13.8742	31.0325	60.0046
	79.2	-1.72274	5.4532	14.0593	31.3712	60.5721
	80.2	-1.6734	5.54977	14.244	31.7089	61.1367
	81.2	-1.62411	5.64621	14.4284	32.0457	61.6983
	82.2	-1.57487	5.74252	14.6125	32.3814	62.257
	83.2	-1.52568	5.83872	14.7962	32.7161	62.8128
	84.2	-1.47655	5.93479	14.9796	33.0498	63.3657
	85.2	-1.42746	6.03073	15.1626	33.3826	63.9157
	86.2	-1.37842	6.12655	15.3453	33.7143	64.4628
	87.2	-1.32943	6.22225	15.5276	34.0451	65.0071
	88.2	-1.28048	6.31782	15.7096	34.3749	65.5486
	89.2	-1.23159	6.41327	15.8913	34.7037	66.0872
	90.2	-1.18275	6.5086	16.0727	35.0316	66.623
	91.2	-1.13396	6.60381	16.2537	35.3584	67.1561
	92.2	-1.08521	6.69889	16.4344	35.6843	67.6863
	93.2	-1.03652	6.79385	16.6147	36.0093	68.2138
	94.2	-0.987875	6.88869	16.7947	36.3333	68.7386
	95.2	-0.939279	6.9834	16.9744	36.6563	69.2606
	96.2	-0.890732	7.078	17.1537	36.9783	69.7799
	97.2	-0.842234	7.17247	17.3328	37.2994	70.2964
	98.2	-0.793786	7.26682	17.5114	37.6196	70.8103
	99.2	-0.745386	7.36105	17.6898	37.9388	71.3215
	100.2	-0.697035	7.45516	17.8678	38.257	71.8301
	101.2	-0.648733	7.54914	18.0455	38.5743	72.3359
	102.2	-0.60048	7.64301	18.2229	38.8907	72.8392
	103.2	-0.552275	7.73675	18.3999	39.2061	73.3398
	104.2	-0.504119	7.83037	18.5766	39.5206	73.8378
	105.2	-0.456012	7.92387	18.753	39.8342	74.3332
	106.2	-0.407954	8.01726	18.9291	40.1468	74.826
	107.2	-0.359944	8.11052	19.1048	40.4585	75.3162
	108.2	-0.311982	8.20366	19.2802	40.7693	75.8039
	109.2	-0.264069	8.29668	19.4553	41.0791	76.2891
	110.2	-0.216204	8.38958	19.6301	41.3881	76.7717
	111.2	-0.168388	8.48236	19.8045	41.6961	77.2517
	112.2	-0.12062	8.57502	19.9787	42.0032	77.7293
	113.2	-0.0729006	8.66757	20.1525	42.3094	78.2044
	114.2	-0.0252291	8.75999	20.3259	42.6146	78.677
	115.2	0.0223942	8.85229	20.4991	42.919	79.1471
	116.2	0.0699693	8.94448	20.6719	43.2225	79.6148
	117.2	0.117496	9.03654	20.8445	43.5251	80.08
	118.2	0.164975	9.12849	21.0167	43.8267	80.5428
	119.2	0.212407	9.22032	21.1885	44.1275	81.0032
	120.2	0.25979	9.31203	21.3601	44.4274	81.4612
	121.2	0.307125	9.40362	21.5313	44.7264	81.9168
	122.2	0.354412	9.4951	21.7023	45.0245	82.37
	123.2	0.401652	9.58645	21.8729	45.3217	82.8208
	124.2	0.448844	9.67769	22.0432	45.6181	83.2693
	125.2	0.495988	9.76881	22.2132	45.9135	83.7154
	126.2	0.543085	9.85982	22.3828	46.2081	84.1592
	127.2	0.590134	9.9507	22.5522	46.5018	84.6007
	128.2	0.637136	10.0415	22.7212	46.7946	85.0398
	129.2	0.684089	10.1321	22.89	47.0866	85.4767
	130.2	0.730996	10.2227	23.0584	47.3777	85.9113
	131.2	0.777855	10.3131	23.2265	47.6679	86.3436
	132.2	0.824667	10.4034	23.3943	47.9573	86.7736
	133.2	0.871431	10.4936	23.5618	48.2458	87.2014
	134.2	0.918148	10.5836	23.729	48.5335	87.627
	135.2	0.964818	10.6736	23.8958	48.8203	88.0503
	136.2	1.01144	10.7634	24.0624	49.1062	88.4714
	137.2	1.05802	10.8531	24.2286	49.3913	88.8904
	138.2	1.10455	10.9427	24.3946	49.6755	89.3071
	139.2	1.15103	11.0322	24.5602	49.9589	89.7216
	140.2	1.19746	11.1216	24.7256	50.2415	90.134
	141.2	1.24385	11.2109	24.8906	50.5232	90.5442
	142.2	1.29019	11.3	25.0553	50.8041	90.9523
	143.2	1.33648	11.389	25.2197	51.0841	91.3582
	144.2	1.38273	11.478	25.3838	51.3634	91.762
	145.2	1.42893	11.5668	25.5476	51.6417	92.1637
	146.2	1.47508	11.6554	25.7112	51.9193	92.5633
	147.2	1.52119	11.744	25.8744	52.196	92.9608
	148.2	1.56725	11.8325	26.0373	52.4719	93.3562
	149.2	1.61327	11.9208	26.1999	52.747	93.7495
	150.2	1.65923	12.009	26.3622	53.0213	94.1408
	151.2	1.70515	12.0972	26.5242	53.2948	94.53
	152.2	1.75103	12.1852	26.6859	53.5674	94.9172
	153.2	1.79686	12.273	26.8473	53.8392	95.3024
	154.2	1.84264	12.3608	27.0084	54.1103	95.6855
	155.2	1.88837	12.4485	27.1692	54.3805	96.0667
	156.2	1.93406	12.536	27.3297	54.6499	96.4458
	157.2	1.97971	12.6235	27.4899	54.9185	96.823
	158.2	2.0253	12.7108	27.6498	55.1863	97.1981
	159.2	2.07085	12.798	27.8094	55.4533	97.5713
	160.2	2.11636	12.8851	27.9687	55.7195	97.9426
	161.2	2.16182	12.9721	28.1278	55.985	98.3119
	162.2	2.20723	13.0589	28.2865	56.2496	98.6793
	163.2	2.2526	13.1457	28.4449	56.5135	99.0447
	164.2	2.29792	13.2324	28.6031	56.7765	99.4082
	165.2	2.34319	13.3189	28.7609	57.0388	99.7699
	166.2	2.38842	13.4053	28.9185	57.3003	100.13
	167.2	2.43361	13.4916	29.0758	57.561	100.487
	168.2	2.47875	13.5778	29.2328	57.821	100.843
	169.2	2.52384	13.6639	29.3895	58.0802	101.197
	170.2	2.56889	13.7499	29.5459	58.3386	101.55
	171.2	2.61389	13.8358	29.702	58.5962	101.9
	172.2	2.65884	13.9215	29.8578	58.8531	102.249
	173.2	2.70375	14.0072	30.0133	59.1092	102.595
	174.2	2.74862	14.0927	30.1686	59.3645	102.94
	175.2	2.79344	14.1781	30.3235	59.6191	103.283
	176.2	2.83821	14.2635	30.4782	59.8729	103.625
	177.2	2.88294	14.3487	30.6326	60.126	103.964
	178.2	2.92763	14.4338	30.7867	60.3783	104.302
	179.2	2.97226	14.5188	30.9405	60.6298	104.638
	180.2	8.79965	14.6036	32.7447	59.6668	99.9352
	181.2	8.7932	17.1812	32.7206	59.6229	99.8614
	182.2	8.78676	17.1686	32.6966	59.579	99.7876
	183.2	8.78032	17.156	32.6726	59.5351	99.7139
	184.2	8.77388	17.1435	32.6486	59.4913	99.6402
	185.2	8.76745	17.1309	32.6246	59.4475	99.5666
	186.2	8.76102	17.1183	32.6006	59.4037	99.493
	187.2	8.7546	17.1058	32.5767	59.36	99.4195
	188.2	8.74819	17.0932	32.5528	59.3163	99.346
	189.2	8.74177	17.0807	32.5289	59.2726	99.2726
	190.2	8.73537	17.0682	32.505	59.229	99.1993
	191.2	8.72896	17.0556	32.4811	59.1854	99.126
	192.2	8.72257	17.0431	32.4572	59.1418	99.0527
	193.2	8.71617	17.0306	32.4334	59.0983	98.9795
	194.2	8.70978	17.0181	32.4096	59.0547	98.9064
	195.2	8.7034	17.0056	32.3858	59.0113	98.8333
	196.2	8.69702	16.9932	32.362	58.9678	98.7603
	197.2	8.69065	16.9807	32.3382	58.9244	98.6873
	198.2	8.68428	16.9683	32.3145	58.881	98.6144
	199.2	8.67791	16.9558	32.2907	58.8377	98.5415
	200.2	8.67155	16.9434	32.267	58.7944	98.4687
	201.2	8.6652	16.9309	32.2433	58.7511	98.396
	202.2	8.65885	16.9185	32.2196	58.7078	98.3233
	203.2	8.6525	16.9061	32.196	58.6646	98.2506
	204.2	8.64616	16.8937	32.1723	58.6214	98.178
	205.2	8.63982	16.8813	32.1487	58.5782	98.1055
	206.2	8.63349	16.8689	32.1251	58.5351	98.033
	207.2	8.62716	16.8566	32.1015	58.492	97.9606
	208.2	8.62084	16.8442	32.0779	58.449	97.8882
	209.2	8.61452	16.8319	32.0543	58.4059	97.8159
	210.2	8.6082	16.8195	32.0308	58.3629	97.7436
	211.2	8.60189	16.8072	32.0073	58.32	97.6714
	212.2	8.59559	16.7948	31.9838	58.277	97.5993
	213.2	8.58929	16.7825	31.9603	58.2341	97.5272
	214.2	8.58299	16.7702	31.9368	58.1913	97.4551
	215.2	8.5767	16.7579	31.9133	58.1484	97.3831
	216.2	8.57042	16.7456	31.8899	58.1056	97.3112
	217.2	8.56414	16.7333	31.8665	58.0628	97.2393
	218.2	8.55786	16.7211	31.8431	58.0201	97.1675
	219.2	8.55159	16.7088	31.8197	57.9774	97.0957
	220.2	8.54532	16.6965	31.7963	57.9347	97.0239
	221.2	8.53906	16.6843	31.773	57.892	96.9523
	222.2	8.5328	16.6721	31.7496	57.8494	96.8806
	223.2	8.52654	16.6598	31.7263	57.8068	96.8091
	224.2	8.52029	16.6476	31.703	57.7643	96.7376
	225.2	8.51405	16.6354	31.6797	57.7218	96.6661
	226.2	8.50781	16.6232	31.6565	57.6793	96.5947
	227.2	8.50157	16.611	31.6332	57.6368	96.5233
	228.2	8.49534	16.5988	31.61	57.5944	96.452
	229.2	8.48911	16.5867	31.5868	57.552	96.3808
	230.2	8.48289	16.5745	31.5636	57.5096	96.3096
	231.2	8.47668	16.5623	31.5404	57.4673	96.2384
	232.2	8.47046	16.5502	31.5172	57.425	96.1673
	233.2	8.46425	16.538	31.4941	57.3827	96.0963
	234.2	8.45805	16.5259	31.4709	57.3405	96.0253
	235.2	8.45185	16.5138	31.4478	57.2983	95.9544
	236.2	8.44566	16.5017	31.4247	57.2561	95.8835
	237.2	8.43947	16.4896	31.4016	57.2139	95.8127
	238.2	8.43328	16.4775	31.3786	57.1718	95.7419
	239.2	8.4271	16.4654	31.3555	57.1297	95.6712
	240.2	8.42092	16.4533	31.3325	57.0877	95.6005
	241.2	8.41475	16.4413	31.3095	57.0457	95.5299
	242.2	8.40858	16.4292	31.2865	57.0037	95.4593
	243.2	8.40242	16.4171	31.2635	56.9617	95.3888
	244.2	8.39626	16.4051	31.2406	56.9198	95.3184
	245.2	8.39011	16.3931	31.2176	56.8779	95.248
	246.2	8.38396	16.381	31.1947	56.836	95.1776
	247.2	8.37782	16.369	31.1718	56.7942	95.1073
	248.2	8.37167	16.357	31.1489	56.7524	95.0371
	249.2	8.36554	16.345	31.126	56.7106	94.9669
	250.2	8.35941	16.333	31.1032	56.6688	94.8967
	251.2	8.35328	16.3211	31.0803	56.6271	94.8266
	252.2	8.34716	16.3091	31.0575	56.5854	94.7566
	253.2	8.34104	16.2971	31.0347	56.5438	94.6866
	254.2	8.33493	16.2852	31.0119	56.5022	94.6167
	255.2	8.32882	16.2732	30.9891	56.4606	94.5468
	256.2	8.32271	16.2613	30.9664	56.419	94.477
	257.2	8.31661	16.2494	30.9436	56.3775	94.4072
	258.2	8.31052	16.2375	30.9209	56.336	94.3375
	259.2	8.30443	16.2255	30.8982	56.2945	94.2678
	260.2	8.29834	16.2136	30.8755	56.2531	94.1982
	261.2	8.29226	16.2017	30.8528	56.2117	94.1286
	262.2	8.28618	16.1899	30.8302	56.1703	94.0591
	263.2	8.28011	16.178	30.8075	56.129	93.9896
	264.2	8.27404	16.1661	30.7849	56.0877	93.9202
	265.2	8.26798	16.1543	30.7623	56.0464	93.8508
	266.2	8.26192	16.1424	30.7397	56.0051	93.7815
	267.2	8.25586	16.1306	30.7171	55.9639	93.7123
	268.2	8.24981	16.1188	30.6946	55.9227	93.6431
	269.2	8.24376	16.1069	30.672	55.8815	93.5739
	270.2	8.23772	16.0951	30.6495	55.8404	93.5048
	271.2	8.23168	16.0833	30.627	55.7993	93.4357
	272.2	8.22565	16.0715	30.6045	55.7582	93.3667
	273.2	8.21962	16.0597	30.582	55.7172	93.2978
	274.2	8.2136	16.048	30.5596	55.6762	93.2289
	275.2	8.20758	16.0362	30.5371	55.6352	93.16
	276.2	8.20156	16.0244	30.5147	55.5943	93.0912
	277.2	8.19555	16.0127	30.4923	55.5534	93.0225
	278.2	8.18954	16.0009	30.4699	55.5125	92.9538
	279.2	8.18354	15.9892	30.4475	55.4716	92.8852
	280.2	8.17754	15.9775	30.4252	55.4308	92.8166
	281.2	8.17155	15.9657	30.4028	55.39	92.748
	282.2	8.16556	15.954	30.3805	55.3492	92.6795
	283.2	8.15958	15.9423	30.3582	55.3085	92.6111
	284.2	8.1536	15.9306	30.3359	55.2678	92.5427
	285.2	8.14762	15.919	30.3136	55.2271	92.4744
	286.2	8.14165	15.9073	30.2913	55.1865	92.4061
	287.2	8.13568	15.8956	30.2691	55.1458	92.3378
	288.2	8.12972	15.884	30.2469	55.1052	92.2696
	289.2	8.12376	15.8723	30.2247	55.0647	92.2015
	290.2	8.11781	15.8607	30.2025	55.0242	92.1334
	291.2	8.11186	15.849	30.1803	54.9837	92.0654
	292.2	8.10591	15.8374	30.1581	54.9432	91.9974
	293.2	8.09997	15.8258	30.136	54.9028	91.9295
	294.2	8.09404	15.8142	30.1138	54.8624	91.8616
	295.2	8.0881	15.8026	30.0917	54.822	91.7938
	296.2	8.08218	15.791	30.0696	54.7816	91.726
	297.2	8.07625	15.7794	30.0475	54.7413	91.6583
	298.2	8.07033	15.7678	30.0255	54.701	91.5906
	299.2	8.06442	15.7563	30.0034	54.6608	91.523
	300.2	8.05851	15.7447	29.9814	54.6205	91.4554
	301.2	8.0526	15.7332	29.9594	54.5803	91.3878
	302.2	8.0467	15.7216	29.9374	54.5402	91.3204
	303.2	8.0408	15.7101	29.9154	54.5	91.2529
	304.2	8.03491	15.6986	29.8934	54.4599	91.1856
	305.2	8.02902	15.6871	29.8715	54.4199	91.1182
	306.2	8.02314	15.6756	29.8495	54.3798	91.051
	307.2	8.01726	15.6641	29.8276	54.3398	90.9837
	308.2	8.01138	15.6526	29.8057	54.2998	90.9166
	309.2	8.00551	15.6411	29.7838	54.2598	90.8494
	310.2	7.99964	15.6296	29.762	54.2199	90.7823
	311.2	7.99378	15.6182	29.7401	54.18	90.7153
	312.2	7.98792	15.6067	29.7183	54.1401	90.6483
	313.2	7.98206	15.5953	29.6964	54.1003	90.5814
	314.2	7.97621	15.5838	29.6746	54.0605	90.5145
	315.2	7.97037	15.5724	29.6529	54.0207	90.4477
	316.2	7.96453	15.561	29.6311	53.9809	90.3809
	317.2	7.95869	15.5496	29.6093	53.9412	90.3142
	318.2	7.95286	15.5382	29.5876	53.9015	90.2475
	319.2	7.94703	15.5268	29.5658	53.8618	90.1809
	320.2	7.9412	15.5154	29.5441	53.8222	90.1143
	321.2	7.93538	15.504	29.5224	53.7826	90.0478
	322.2	7.92957	15.4926	29.5008	53.743	89.9813
	323.2	7.92376	15.4813	29.4791	53.7035	89.9149
	324.2	7.91795	15.4699	29.4575	53.664	89.8485
	325.2	7.91215	15.4586	29.4358	53.6245	89.7822
	326.2	7.90635	15.4472	29.4142	53.585	89.7159
	327.2	7.90055	15.4359	29.3926	53.5456	89.6496
	328.2	7.89476	15.4246	29.371	53.5062	89.5835
	329.2	7.88898	15.4133	29.3495	53.4668	89.5173
	330.2	7.8832	15.402	29.3279	53.4274	89.4512
	331.2	7.87742	15.3907	29.3064	53.3881	89.3852
	332.2	7.87164	15.3794	29.2849	53.3488	89.3192
	333.2	7.86588	15.3681	29.2634	53.3096	89.2533
	334.2	7.86011	15.3568	29.2419	53.2704	89.1874
	335.2	7.85435	15.3456	29.2204	53.2312	89.1215
	336.2	7.84859	15.3343	29.1989	53.192	89.0558
	337.2	7.84284	15.3231	29.1775	53.1528	88.99
	338.2	7.83709	15.3118	29.1561	53.1137	88.9243
	339.2	7.83135	15.3006	29.1347	53.0747	88.8587
	340.2	7.82561	15.2894	29.1133	53.0356	88.7931
	341.2	7.81987	15.2782	29.0919	52.9966	88.7275
	342.2	7.81414	15.267	29.0705	52.9576	88.662
	343.2	7.80842	15.2558	29.0492	52.9186	88.5966
	344.2	7.80269	15.2446	29.0279	52.8797	88.5312
	345.2	7.79698	15.2334	29.0065	52.8408	88.4658
	346.2	7.79126	15.2222	28.9852	52.8019	88.4005
	347.2	7.78555	15.2111	28.964	52.763	88.3353
	348.2	7.77985	15.1999	28.9427	52.7242	88.2701
	349.2	7.77414	15.1888	28.9214	52.6854	88.2049
	350.2	7.76845	15.1776	28.9002	52.6466	88.1398
	351.2	7.76275	15.1665	28.879	52.6079	88.0747
	352.2	7.75706	15.1554	28.8578	52.5692	88.0097
	353.2	7.75138	15.1443	28.8366	52.5305	87.9448
	354.2	7.7457	15.1332	28.8154	52.4919	87.8798
	355.2	7.74002	15.1221	28.7943	52.4532	87.815
	356.2	7.73435	15.111	28.7731	52.4146	87.7502
	357.2	7.72868	15.0999	28.752	52.3761	87.6854
	358.2	7.72302	15.0888	28.7309	52.3375	87.6207
	359.2	7.71736	15.0777	28.7098	52.299	87.556
	360.2	7.7117	15.0667	28.6887	52.2605	87.4914
	361.2	7.70605	15.0556	28.6676	52.2221	87.4268
	362.2	7.7004	15.0446	28.6466	52.1837	87.3623
	363.2	7.69476	15.0336	28.6256	52.1453	87.2978
	364.2	7.68912	15.0225	28.6045	52.1069	87.2333
	365.2	7.68348	15.0115	28.5835	52.0686	87.1689
	366.2	7.67785	15.0005	28.5625	52.0302	87.1046
	367.2	7.67222	14.9895	28.5416	51.992	87.0403
	368.2	7.6666	14.9785	28.5206	51.9537	86.9761
	369.2	7.66098	14.9675	28.4997	51.9155	86.9119
	370.2	7.65537	14.9566	28.4788	51.8773	86.8477
	371.2	7.64976	14.9456	28.4578	51.8391	86.7836
	372.2	7.64415	14.9346	28.4369	51.801	86.7196
	373.2	7.63855	14.9237	28.4161	51.7629	86.6556
	374.2	7.63295	14.9127	28.3952	51.7248	86.5916
	375.2	7.62736	14.9018	28.3744	51.6867	86.5277
	376.2	7.62177	14.8909	28.3535	51.6487	86.4638
	377.2	7.61618	14.8799	28.3327	51.6107	86.4
	378.2	7.6106	14.869	28.3119	51.5727	86.3363
	379.2	7.60502	14.8581	28.2911	51.5348	86.2725
	380.2	7.59945	14.8472	28.2703	51.4969	86.2089
	381.2	7.59388	14.8363	28.2496	51.459	86.1453
	382.2	7.58831	14.8255	28.2288	51.4211	86.0817
	383.2	7.58275	14.8146	28.2081	51.3833	86.0181
	384.2	7.57719	14.8037	28.1874	51.3455	85.9547
	385.2	7.57164	14.7929	28.1667	51.3077	85.8912
	386.2	7.56609	14.782	28.146	51.2699	85.8278
	387.2	7.56055	14.7712	28.1254	51.2322	85.7645
	388.2	7.55501	14.7604	28.1047	51.1945	85.7012
	389.2	7.54947	14.7495	28.0841	51.1569	85.638
	390.2	7.54394	14.7387	28.0635	51.1192	85.5748
	391.2	7.53841	14.7279	28.0429	51.0816	85.5116
	392.2	7.53288	14.7171	28.0223	51.044	85.4485
	393.2	7.52736	14.7063	28.0017	51.0065	85.3854
	394.2	7.52185	14.6955	27.9811	50.969	85.3224
	395.2	7.51633	14.6847	27.9606	50.9315	85.2595
	396.2	7.51083	14.674	27.9401	50.894	85.1965
	397.2	7.50532	14.6632	27.9195	50.8565	85.1337
	398.2	7.49982	14.6525	27.899	50.8191	85.0708
	399.2	7.49432	14.6417	27.8786	50.7817	85.0081
	400.2	7.48883	14.631	27.8581	50.7444	84.9453
	401.2	7.48334	14.6203	27.8376	50.707	84.8826
	402.2	7.47786	14.6095	27.8172	50.6697	84.82
	403.2	7.47238	14.5988	27.7968	50.6325	84.7574
	404.2	7.4669	14.5881	27.7764	50.5952	84.6949
	405.2	7.46143	14.5774	27.756	50.558	84.6324
	406.2	7.45596	14.5667	27.7356	50.5208	84.5699
	407.2	7.4505	14.556	27.7152	50.4836	84.5075
	408.2	7.44504	14.5454	27.6949	50.4465	84.4452
	409.2	7.43958	14.5347	27.6746	50.4094	84.3828
	410.2	7.43413	14.524	27.6542	50.3723	84.3206
	411.2	7.42868	14.5134	27.6339	50.3352	84.2584
	412.2	7.42324	14.5027	27.6136	50.2982	84.1962
	413.2	7.4178	14.4921	27.5934	50.2612	84.1341
	414.2	7.41236	14.4815	27.5731	50.2242	84.072
	415.2	7.40693	14.4709	27.5529	50.1873	84.0099
	416.2	7.4015	14.4603	27.5326	50.1504	83.9479
	417.2	7.39608	14.4497	27.5124	50.1135	83.886
	418.2	7.39066	14.4391	27.4922	50.0766	83.8241
	419.2	7.38524	14.4285	27.472	50.0398	83.7623
	420.2	7.37983	14.4179	27.4519	50.0029	83.7004

## Sheet: Fig5a,e
	Figure 5a - BHK21
	Primary antibody: Rabbit anti-furin (ab183495, Abcam) 1:5000
	Secondary antibody: Goat anti-Rabbit IgG (H+L) HRP (31460, Thermo Fisher Scientific) 1:5000
	Primary antibody: Rabbit anti-V5 (MAB8926, R&D) 1:2500
	Secondary antibody: Goat anti-Rabbit IgG (H+L) HRP (31460, Thermo Fisher Scientific) 1:5000
	Primary antibody: Mouse monoclonal anti-beta-actin (MAB8929, R&D) 1:5000
	Secondary antibody: Goat anti-Mouse IgG (H+L) HRP (31430, Thermo Fisher Scientific) 1:5000
	Fig5e - Huh7
	Primary antibody: Rabbit anti-furin (ab183495, Abcam) 1:5000
	Secondary antibody: Goat anti-Rabbit IgG (H+L) HRP (31460, Thermo Fisher Scientifc) 1:5000
	Primary antibody: Mouse monoclonal anti-beta-actin (MAB8929, R&D ) 1:5000
	Secondary antibody: Goat anti-Mouse IgG (H+L) HRP (31430, Thermo Fisher Scientific) 1:5000

## Sheet: Fig5b-g
	Figure 5b - BHK21 cell lysate
	Time after infection (hr)	Transfected genes	SARS-CoV-2			SARS-CoV
	2	Mock	46800000	49600000	49000000	21500000	22200000	24500000
	24	Mock	32100000	45900000	35000000	16900000	16300000	21200000
	2	ACE2	767000000	699000000	881000000	321000000	273000000	266000000
	24	ACE2	78200000000	150000000000	59700000000	335000000000	183000000000	303000000000
	2	Furin	47700000	47400000	47100000	27300000	26900000	23700000
	24	Furin	52300000	34800000	46800000	20100000	23300000	28700000
	2	ACE2/Furin	415000000	410000000	357000000	180000000	177000000	110000000
	24	ACE2/Furin	59600000000	82300000000	36300000000	288000000000	233000000000	175000000000
			Virus genome copy
	Figure 5c - BHK21 supernatant
	Time after infection (hr)	Transfected genes	SARS-CoV-2			SARS-CoV
	2	Mock	10800000	18200000	18800000	2850000	1780000	9600000
	24	Mock	27400000	29300000	26200000	3380000	3450000	7730000
	2	ACE2	14400000	13800000	11900000	3960000	4260000	5280000
	24	ACE2	621000000	1070000000	361000000	1390000000	603000000	1640000000
	2	Furin	6950000	26900000	15100000	4140000	4630000	2950000
	24	Furin	19500000	18900000	12500000	3660000	4090000	4260000
	2	ACE2/Furin	12800000	27200000	3810000	7290000	5110000	1980000
	24	ACE2/Furin	1020000000	765000000	1610000000	5810000000	3340000000	593000000
			Virus genome copy /mL
	Figure 5f - Huh7 cell lysate
	Time after infection (hr)	Transfected genes	SARS-CoV-2 S1/S2 mut			SARS-CoV-2			SARS-CoV
	2	Mock	21400000	7870000	10500000	9450000	5380000	6800000	130000000	132000000	152000000
	24	Mock	270000000	219000000	1100000000	1120000000	577000000	450000000	3540000000	6040000000	3520000000
	2	Furin	8940000	11200000	17800000	4370000	6760000	7470000	186000000	144000000	137000000
	24	Furin	96800000	335000000	734000000	818000000	293000000	293000000	6970000000	2190000000	1770000000
			Virus genome copy
	Figure 5g - Huh7 supernatant
	Time after infection (hr)	Transfected genes	SARS-CoV-2 S1/S2 mut			SARS-CoV-2			SARS-CoV
	2	Mock	120000	81100	43500	127000	143000	209000	127000	143000	209000
	24	Mock	16600000	14800000	25600000	41900000	11100000	23400000	41900000	11100000	23400000
	2	Furin	197000	257000	264000	127000	88100	122000	127000	88100	122000
	24	Furin	2530000	16200000	4510000	29400000	11500000	12100000	29400000	11500000	12100000
			Virus genome copy /mL

## Sheet: Fig6a-g
	Figure 6a
		SARS-CoV-2 S1/S2 mut			SARS-CoV-2
	Caco2	1390000000	1970000000	1420000000	686000000	184000000	594000000
	Calu3	243000000	46100000	127000000	3680000000	2410000000	4410000000
	Huh7	355000000	1310000000	1120000000	371000000	211000000	184000000
	CRFK	3720000	11600000	1560000	1340000	1050000	1880000
	RK13	178000000	229000000	98000000	23700000	17100000	29900000
	PK15	418000000	2720000000	855000000	744000000	119000000	203000000
	VeroE6	6500000000	7500000000	5170000000	1420000000	1820000000	4990000000
		Virus genome copy
	Figure 6b
		Caco2	Calu3	Huh7	VeroE6
	TMPRSS2	2355.09	77.793	62.7511	ND
		2322.67	26.938	48.5557	ND
		3988.33	82.8006	199.683	ND
	Cathepsin L	10.7151	20.7001	302.663	6992.38
		36.041	26.938	545.55	7494.25
		22.652	43.7608	449.31	15625
	Cathepsin B	10896.4	21792.9	77481.7	183011
		12090.4	18073.2	58720.2	105112
		23683.1	22405.5	121582	181747
	Furin	1306.57	9618.32	130308	66985.8
		1784.83	13322.4	98073	37421.2
		3150.94	9355.3	216134	58314.6
		Gene expression /10^6 GAPDH
	Figure 6d
	Hours post infection	SARS-CoV-2 S1/S2 mut			SARS-CoV-2
	12	54800000	52800000	39800000	114000000	138000000	242000000
	36	225000000	194000000	167000000	590000000	509000000	768000000
	60	327000000	424000000	408000000	918000000	663000000	1080000000
		Virus genome copy /mL
	Figure 6e
	Hours post infection	SARS-CoV-2 S1/S2 mut			SARS-CoV-2
	60	2380000000	2980000000	2310000000	5580000000	4340000000	5650000000
		Virus genome copy
	Figure 6f
	Hours post infection	SARS-CoV-2 S1/S2 mut			SARS-CoV-2
	12	58300000	33500000	27000000	21200000	17300000	76900000
	24	200000000	160000000	31800000	47600000	115000000	133000000
	36	201000000	168000000	113000000	89000000	127000000	39200000
		Virus genome copy /mL
	Figure 6g
	Hours post infection	SARS-CoV-2 S1/S2 mut			SARS-CoV-2
	36	741000000	979000000	476000000	433000000	430000000	205000000
		Virus genome copy
	Figure 6h
		ACE2	TMPRSS2	Cathepsin L	Cathepsin B	Furin
	Intestine	1953.12	108067	258816	230047	5640.35
		3107.56	105112	223756	150726	6801.18
		8668.51	68869.1	184284	104386	3988.33
		7651.72	67451.8	149685	76415	1873.56
		5486.11	50415.1	140632	85971.4	3448.06
		10452.6	75363	171943	83620.5	2228.05
		9888.72	39281.7	167241	69830.4	3307.6
		13139	35158.1	241484	66523.1	2781.35
		14680		189465	84787.8	2839.79
	Lung	20760.7	1631.03	463294	271684	2559.36
		32352	1543.05	360982	408951	9685.22
		31467.4	2274.87	400535	466516	12006.8
		23195.7	4549.74	496546	181747	7494.25
		25737.2	7598.87	283221	257028	17701.3
		15409.9	9685.22	273573	279322	21196.9
		53660.3	12516.7	570382	219151	7598.87
		126745	3129.18	279322	54787.9	7442.48
		54033.6	4245.06	426317	203063	9355.3
		Gene expression /10^6 GAPDH

## Sheet: FigS1
	Figure S1
	SLC35A1	Virus genome copy
	WT	34200000	25300000	40300000
	KO	ND	ND	ND

## Sheet: FigS2
	Figure S2	%ACE2+ cells
	EV	WT	N53Q	N90Q	N103Q	N322Q	N432Q	N546Q	N690Q	S155A	T496A	T730A	del N	del O	del N+O
	4.67	42.4	36.4	36	29.8	35.8	33	53.1	34.2	27.2	26.3	27.1	17.4	22.4	9.5
	1.42	37.3	44.3	35.4	26.5	31.4	32.8	40.2	26	22.9	27.3	25.5	13.6	17.9	6.59
	1.27	36.5	40.7	32.5	29.2	29.2	27.8	35.9	20.5	21.6	22.6	31.5	10.8	18	5.71

[truncated: 4 more sheets: FigS5, FigS6, FigS7a,c, FIgS7b,d]
